# Supplementary material for: Modular framework to assess the risk of African swine fever virus entry into the European Union
Source: BMC Vet Res. 2014 Jul 3;10:145. doi: 10.1186/1746-6148-10-145 (PMC4112856; doi:10.1186/1746-6148-10-145)
Supplement: Additional file 1 — Modular framework for estimating the risk of ASF introduction into European Union. The present file includes input data, calculations and results of the five pathways assessed in the study. In addition, explanations about the structure and source of data were also included in separate sheets. [file 1746-6148-10-145-S1.xls]

## Sheet: INDEX
	MODULAR FRAMEWORK FOR RISK OF ASF INTRODUCTION INTO EU
	This is a modular framework for ASF risk assessment of introduction into EU countries. It is based on the methodology of the OIE for risk assessment of animal diseases introduction differentiating between RELEASE and EXPOSURE (OIE, 2010. Handbook on Import Risk Analysis for Animals and Animal Products Introduction and qualitative risk analysis). In this framework, only release risk was estimated …
						INDEX OF CONTENTS
				1. GENERAL STRUCTURE
													This work was funded by the European research project "Evaluating and controlling the risk of African swine fever in the EU" (ASFRISK) 7th Framework Programme Food, Agriculture and Fisheries, and Biotechnology KBBE- 2007-1-3-05.
				2. LEGAL IMPORTS OF LIVE PIGS
					2.1. INFORMATION ON LEGAL IMPORTS OF LIVE PIGS
					2.2. CALCULATIONS AND RESULTS OF LEGAL IMPORTS OF LIVE PIGS
				3. LEGAL IMPORTS OF PRODUCTS
					3.1. INFORMATION ON LEGAL IMPORTS OF PRODUCTS
					3.2. CALCULATIONS AND RESULTS OF LEGAL IMPORTS OF PRODUCTS								Authors: Lina Mur, Beatriz Martínez-López, Solenne Costard, Ana de la Torre, Bryony A. Jones, Marta Martínez, Fernando Sánchez-Vizcaíno, María Jesús Reoyo, Dirk Pfeiffer, José Manuel Sánchez-Vizcaíno and Barbara Wieland
				4. ILLEGAL IMPORTS
					4.1. INFORMATION ON ILLEGAL IMPORTS
					4.2. CALCULATIONS AND RESULTS OF ILLEGAL IMPORTS								Institutions involved:
														1. VISAVET Center and Animal Health Department, Veterinary School, Complutense University of Madrid, Madrid, Spain
				5. TRANSPORT FOMITES										2.Veterinary Epidemiology & Public Health Group, Royal Veterinary College, Hatfield, United Kingdom
					5.1. INFORMATION ON TRANSPORT FOMITES									3. Animal Health Research Center (CISA-INIA), Madrid, Spain
					5.2. CALCULATIONS AND RESULTS OF TRANSPORT FOMITES
													Authors contact: linamur@ucm.es
				6. WILD BOAR
					6.1. INFORMATION ON WILD BOAR
					6.2. CALCULATIONS AND RESULTS OF WILD BOAR
				7. FINAL RESULTS SUMMARY

## Sheet: GENERAL
				MODULAR FRAMEWORK FOR RISK OF ASF INTRODUCTION INTO EU
				Five different pathways were considered in the analysis of the ASF risk of introduction into EU (legal imports of pigs and products; illegal imports; transport fomites and wild boar). Only the possibility of release/entry of ASFV was considered in this assessment. No exposure assessment is included here. Strong differences were found regarding the quality and ammount of data available among the d…
				The analysed pathways and the methodological approach used for all of them is explained below:
					LEGAL IMPORTS		Two quantitative probabilistic models were built for the estimation of ASF introduction (release and exposure) by imports of:
									i) live pigs
									ii) pig products
							Due to the complex structure of the model and the necessity of using @risk to visualize it, the complete tables for the models were not included in this framework (tables by month, during several years, by country of origin and of destination). In contrast, a summary of the main inputs used and the detailed results were included for each route.
					ILLEGAL IMPORTS			3 Semi-quantitative models based on the use of proxies (risk estimators) were used for release estimation
					TRANSPORT FOMITES
					WILD BOAR
				For each pathway:		INFO sheet: with explanation of the calculations, data source and assumptions
						CALCULATION sheet: with all data inputs, calculations and detailed results for all pathways.
				FINAL category RESULTS of each pathway are linked to final results sheet to compile all of them.

## Sheet: INFO-LEGAL live pigs
					LEGAL IMPORTS OF LIVE PIGS PATHWAY
					This is a quantitative probabilistic model that measures the probability of ASFV introduction into EU countries by legal imports of live pigs products. The model was built in Excel by the use of @Risk. The model structure, data source and assumptions are included below. The main results of the model are presented in the LEGAL PIGS excel spreadsheet. However, the detailed input data is not provide…
					For more detailed information: Mur L., Martinez-Lopez B., Martinez M., Costard S., Wieland B., Pfeiffer DU. and Sanchez-Vizcaino JM., 2012: Quantitative Risk Assessment for the Introduction of African Swine Fever Virus into the European Union by Legal Import of Live Pigs. Transboundary and emerging diseases. 59(2):134-44.
					MODEL STRUCTURE
					INPUTS-PARAMETERS
				Name	Definition	Parameterization	Assumptions	Uncertainty	Source	Hyperlink (when available)
				Pfs	Probability of having at least one introduction of ASFV into one EU country (d) from one of country of origin (o) in month m by legal imports of live pigs	Binomial (n, p)
				Snodm	Imports of live swine (number of pigs) from country of origin (o) to the EU destination country (d) in month m (in the last 5 years). In order to transform Eurostat imports data (in 100 kg) into number of pigs, a standard weight of 100 kg was assumed per pig.	Normal (µ,σ)	It was ssumed that imports of swine follow stational trends	Unexpected changes could influence the imports of swines	EUROSTAT	http://epp.eurostat.ec.europa.eu/newxtweb/
				Spodm	Probability of an ASF infected animal from country o entering country d in month (m)	Binomial (n, p)			n=Snodm
									p= P1S x P2S
				P1s	Probability of selecting an ASF-infected pig from country o in month m	Beta(α1, α2)
						α1=NI+1			NI= Po x Ou x To x Hp
						α2=No-(NI+1)			No=pig population
				Po		Beta(α1, α2)	If there were no reports of ASF in the considered country, 88 years were assumed (since the initial report of the virus, 1921)		OIE (Handistatus II, WAHID)	http://www.oie.int/wahis_2/public/wahid.php/Diseaseinformation/Immsummary
					Probability of infection in the country of origin	α1=X+1			Where:
						α2=M-(X+1)			X:number of outbreaks by month
									M: number of months considered
				Ou	Number of undetected outbreaks before official notification in country o	Pert (min, mostlikely, max)	Number of outbreaks before the initial report by country (WAHID information). Adjusted by number of herds in a country.	This parameter was based on the previous history of the disease. Unexpected changes in the epidemiology of the disease were not included.	OIE (WAHID)	http://www.oie.int/wahis_2/public/wahid.php/Diseaseinformation/Immsummary
				To	Average herd size in country o	Normal=No/So	Assuming a regular distribution of the pig population in similar farms
				No	Pig population in country o	Normal (µ,σ)		Pig population could have changed from the last record	OIE(WAHID); FAO (FAOSTAT)	http://www.oie.int/wahis_2/public/wahid.php/Countryinformation/Animalpopulation; http://faostat3.fao.org/home/index.html#SEARCH_DATA
				So	Pig establishments in country o	Normal(µ,σ)		Pig establishments could have changed from the last record	OIE(WAHID); National statistics (Russian Federation)	http://www.oie.int/wahis_2/public/wahid.php/Countryinformation/Animalpopulation; http://www.gks.ru/scripts/free/1c.exe?XXXX09F.7.1/010060R
				Hp	Intra-herd prevalence	Pert (min, mostlikely, max)	Considering only acute forms of the disease, as it is now presenting in Caucasus affected countries		Wooldrige et al., 2004; Blagodarsnosti, 2011
				P2s	Probability that a pig survives				Ps*Pt
				Ps	Probability of an ASF-infected pig surviving infection	Pert(min,mostlikely,max)	Considering only acute forms of the disease, as it is now presenting in Caucasus affected countries	Other isolate could be involved, with different clinical presentation	Spickler, 2006
				Pt	Probability of surviving during transportation	Pert(min,mostlikely,max)		External factors such as climate and trip distance could influence this value	Murray, 1998.

## Sheet: LEGAL PIGS
	LEGAL IMPORTS OF LIVE PIGS
	COLOR KEY
	TABLES BOUNDARIES
	HEADINGS				PROXIES-INPUTS																			OUTPUT- PATHWAY RESULTS
	INPUT VALUES
	CALCULATION VALUES					P1. Probability of selecting an ASF infected pig from origin country (O) at month m (A,B)																			Pf. Probability of ASF introduction into EU countries by legal imports of live pigs
	RESULTS
	figures in red are estimates due to lack of data					COUNTRY	JANUARY	FEBRUARY	MARCH	APRIL	MAY	JUNE	JULY	AUGUST	SEPTEMBER	OCTOBER	NOVEMBER	DECEMBER							* Exponential probability
						ALBANIA	6.78239e-06	6.78239e-06	6.78239e-06	6.78239e-06	6.78239e-06	6.78239e-06	6.78239e-06	6.78239e-06	6.78239e-06	6.78239e-06	6.78239e-06	6.78239e-06							COUNTRY	JANUARY	FEBRUARY	MARCH	APRIL	MAY	JUNE	JULY	AUGUST	SEPTEMBER	OCTOBER	NOVEMBER	DECEMBER	ANNUAL DESTINATION	RISK SCORE
						ARGENTINA	6.12334e-07	6.12334e-07	6.12334e-07	6.12334e-07	6.12334e-07	6.12334e-07	6.12334e-07	6.12334e-07	6.12334e-07	6.12334e-07	6.12334e-07	6.12334e-07							AUSTRIA	6.18065e-07	1.45655e-07	6.14396e-07	1.20154e-07	0	0	0	0	0	0	0	6.07232e-07	2.1055e-06	0
						AUSTRALIA	6.74147e-07	6.74147e-07	6.74147e-07	6.74147e-07	6.74147e-07	6.74147e-07	6.74147e-07	6.74147e-07	6.74147e-07	6.74147e-07	6.74147e-07	6.74147e-07							BELGIUM	0	0	0	0	0	0	0	0	0	0	0	5.38344e-06	5.38344e-06	1
						BRAZIL	8.93134e-06	8.93134e-06	8.93134e-06	1.78242e-05	8.93134e-06	8.93134e-06	8.93134e-06	8.93134e-06	8.93134e-06	8.93134e-06	8.93134e-06	8.93134e-06							BULGARIA	0	0	0	0	0	0	0	0	0	0	0	0	0	0
						BELARUS	5.49217e-07	5.49217e-07	5.49217e-07	5.49217e-07	5.49217e-07	5.49217e-07	5.49217e-07	5.49217e-07	5.49217e-07	5.49217e-07	5.49217e-07	5.49217e-07							CYPRUS	0	0	0	0	0	0	0	0	0	0	0	0	0	0
						CANADA	3.49967e-07	3.49967e-07	3.49967e-07	3.49967e-07	3.49967e-07	3.49967e-07	3.49967e-07	3.49967e-07	3.49967e-07	3.49967e-07	3.49967e-07	3.49967e-07							CZECH R.	0	0	0	0	0	0	0	0	0	0	0	0	0	0
						SWITZERLAND	9.01109e-07	9.01109e-07	9.01109e-07	9.01109e-07	9.01109e-07	9.01109e-07	9.01109e-07	9.01109e-07	9.01109e-07	9.01109e-07	9.01109e-07	9.01109e-07							DENMARK	0	0	4.84357e-06	0	0	0	0	0	4.58472e-06	3.32959e-06	0	0	1.27579e-05	1
						MOLDOVA	2.76719e-06	2.76719e-06	2.76719e-06	2.76719e-06	2.76719e-06	2.76719e-06	2.76719e-06	2.76719e-06	2.76719e-06	2.76719e-06	2.76719e-06	2.76719e-06							ESTONIA	0	0	0	9.23627e-07	0	0	1.42987e-06	0	1.20936e-05	0	0	6.34611e-06	2.07932e-05	2
						NORWAY	1.50879e-06	1.50879e-06	1.50879e-06	1.50879e-06	1.50879e-06	1.50879e-06	1.50879e-06	1.50879e-06	1.50879e-06	1.50879e-06	1.50879e-06	1.50879e-06							FINLAND	1.12815e-05	3.68898e-05	1.01224e-05	0	8.10038e-06	1.01644e-05	0	1.25283e-05	1.98989e-05	0	0	1.35417e-05	0.000122527	4
						UNITED STATES	2.91357e-07	2.91357e-07	2.91357e-07	2.91357e-07	2.91357e-07	2.91357e-07	2.91357e-07	2.91357e-07	2.91357e-07	2.91357e-07	2.91357e-07	2.91357e-07							FRANCE	0	9.11054e-07	0	0	1.67586e-06	8.72599e-05	1.12405e-06	2.22394e-06	0	6.26449e-07	0	3.39273e-07	9.41605e-05	4
																									GERMANY	3.12031e-06	1.45272e-06	5.01779e-06	3.97688e-06	2.20248e-06	5.19662e-06	5.86898e-06	2.55749e-06	5.4541e-06	2.87452e-06	2.40744e-06	3.93163e-06	4.4061e-05	3
																									GREECE	0	0	0	0	0	0	0	0	0	0	0	9.96984e-05	9.96984e-05	4
																									HUNGARY	0	0	0	0	0	0	0	0	0	6.1718e-07	0	0	6.1718e-07	0
																									IRELAND	0	0	0	0	0	0	0	0	1.74349e-05	1.135e-06	0	0	1.85699e-05	2
							P2 .Probability that a pig survives																		ITALY	0	0	0	0	9.07927e-07	0	1.35369e-06	0	1.35369e-06	0	0	0	3.6153e-06	0
																									LATVIA	0	0	0	0	0	0	0	0	0	0	0	0	0	0
							PARAMETRIZATION	min	most likely	max															LITHUANIA	0	0	0	0	0	0	0	0	0	3.09104e-06	0	0	3.09104e-06	0
						(PS) P.SURVIVAL OF ASF INFECTION	Pert	0.05	0.2	0.8															LUXEMBOURG	0	0	0	0	0	0	0	0	0	0	0	0	0	0
						(PT) P.SURVIVAL TO TRANSPORT	Pert	0.0005	0.0027	0.092															MALTA	0	0	0	0	0	0	0	0	0	0	0	0	0	0
																									NETHERLANDS	0	0	0	0	0	0	9.2897e-07	0	0	0	0	0	9.2897e-07	0
																									POLAND	0	4.96496e-06	3.85514e-06	0	8.27195e-06	1.09772e-05	3.65146e-06	1.95305e-05	3.96834e-06	5.88682e-06	1.40832e-05	3.58616e-06	7.87757e-05	3
																									PORTUGAL	0	0	0	0	0	0	0	0	0	0	0	0	0	0
																									ROMANIA	0	0	0	0	0	0	0	0	0	0	0	0	0	0
																									SLOVAKIA	0	0	0	0	0	0	0	0	0	0	0	0	0	0
																									SLOVENIA	0	0	0	0	0	0	0.000343222	0	0	0	0	0	0.000343222	5
																									SPAIN	0	0	0	0	0	0	0	0	0	0	0	0	0	0
																									SWEDEN	9.71614e-06	4.77247e-05	5.59947e-06	2.62716e-05	2.58542e-05	4.57154e-06	7.68311e-06	1.41693e-05	7.98141e-05	5.09137e-05	8.69209e-05	3.29734e-05	0.000392212	5
																									UNITED KINGDOM	0	8.28642e-06	4.69923e-06	1.20343e-05	3.27987e-06	9.458e-08	0	1.10121e-05	9.0843e-06	9.92214e-06	1.34634e-05	0	7.18763e-05	3
																																						JENKS NATURAL BREAKS
																																						Risk score 0 <=	4e-06
																																						Risk score 1 <=	1.3e-05
																																						Risk score 2 <=	4.4e-05
																																						Risk score 3 <=	7.9e-05
																																						Risk score 4 <=	0.000123
																																						Risk score 5 <=	0.000393
																										Final probability of ASF introduction by country of origin and month
																									COUNTRY	JANUARY	FEBRUARY	MARCH	APRIL	MAY	JUNE	JULY	AUGUST	SEPTEMBER	OCTOBER	NOVEMBER	DECEMBER	ORIGIN
																									ALBANIA	0	0	0	0	0	0	0.000305367	0	0	0	0	9.00174e-05	0.000395384
																									ARGENTINA	0	0	0	0	0	0	0	0	0	0	0	0	0
																									AUSTRALIA	0	0	0	0	0	7.83866e-05	0	0	0	0	0	0	7.83866e-05
																									BRAZIL	0	0	0	0	0	0	0	0	0	0	0	0	0
																									BELARUS	0	0	0	0	0	0	0	0	0	3.2571e-06	0	0	3.2571e-06
																									CANADA	2.71145e-06	4.34283e-06	1.2203e-05	1.42164e-05	8.50516e-06	2.05772e-06	7.67625e-06	1.78835e-05	2.52312e-05	1.51345e-05	1.05663e-05	1.04069e-05	0.000130935
																									SWITZERLAND	5.59864e-07	0	1.10479e-06	1.42164e-05	0	0	1.21359e-06	1.21081e-06	1.11787e-07	0	7.67462e-07	2.11814e-06	2.13028e-05
																									MOLDOVA	0	0	0	0	0	0	0	0	0	0	0	0	0
																									NORWAY	1.91155e-05	7.88759e-05	1.40625e-05	2.32707e-05	3.3906e-05	2.26822e-05	8.2308e-06	3.64398e-05	0.000102569	5.03635e-05	8.3512e-05	4.84957e-05	0.000521524
																									UNITED STATES	0	6.55978e-06	4.11972e-06	0	2.96905e-06	2.73173e-06	2.97538e-06	0	8.01243e-06	2.92179e-06	7.64302e-06	0	3.79329e-05

## Sheet: INFO-LEGAL products
				LEGAL IMPORTS OF PRODUCTS PATHWAY
				This is a quantitative probabilistic model that measures the probability of ASFV introduction into EU countries by legal imports of pig products. The model was built in Excel by the use of @Risk. The model structure, data source and assumptions are included bellow. The main results of the model are presented in the LEGAL PRODUCTS excel spreadsheet. However, the detailed input data is not provided…
				MODEL STRUCTURE
				INPUTS-PARAMETERS
			Name	Definition	Parameterization	Assumptions	Uncertainty	Source	Hyperlink (when available)
			PTP	Probabilities of having at least one introduction of ASFV into one EU country (d) from one country o in month m by legal imports of any pig product type.
			Pfp	Probabilities of having at least one introduction of ASFV into one EU country (d) from one country (o) in month m by legal imports of each pig products type (a-c).
			Pp odm	Probabilities that ASF infected pig products of different types (a-c) from country o enters country d during month m				n= pnodm
								p=P1p* P2p * P3p
			pnodm	Imports of each pig meat product type (100 kg weight) from country “o” to EU country “d” in month “m”				EUROSTAT (2005-2009)	http://epp.eurostat.ec.europa.eu/newxtweb/
			P1p	Probability of selecting infected ASFV pig meat from country o in month m				P1p: Mi / (Co/12), Mi: Po*Ou*To*Hp*Ps*Pm*PC
								N=pig meat production
			Po	Probability of infection in the country of origin	Beta(α1, α2)	If there were no reports of ASF in the considered country, 1000 years were assumed		OIE (Handistatus II, WAHID)	http://www.oie.int/wahis_2/public/wahid.php/Diseaseinformation/Immsummary
					α1=X+1			Where:
					α2=M-(X+1)			X:number of outbreaks by month
								M: number of months considered
			Ou	Number of undetected outbreaks before official notification in country o	Pert (min, mostlikely, max)	Number of outbreaks before the initial report by country (WAHID information). Adjusted by number of herds in a country.		OIE (WAHID)	http://www.oie.int/wahis_2/public/wahid.php/Diseaseinformation/Immsummary
			To	Average herd size in country O	Normal=No/So
			No	Pig population in country O	Normal (µ,σ)			OIE(WAHID),FAO (FAOSTAT), National Statistics	http://www.oie.int/wahis_2/public/wahid.php/Countryinformation/Animalpopulation; http://faostat3.fao.org/home/index.html#SEARCH_DATA
			So	Pig establishments in country O	Normal(µ,σ)			OIE(WAHID); National statistics (Russian Federation)	http://www.oie.int/wahis_2/public/wahid.php/Countryinformation/Animalpopulation; http://www.gks.ru/scripts/free/1c.exe?XXXX09F.7.1/010060R
			Hp	Intra-herd prevalence	Pert (min, mostlikely, max)	Considering only acute forms of the disease, as it is now presenting in Caucasus affected countries		Wooldrige et al., 2004; Blagodarsnosti, 2011
			Ps	Probability of an ASF-infected pig surviving infection	Pert(min,mostlikely,max)	Considering only acute forms of the disease, as it is now presenting in Caucasus affected countries		Spickler and Roth, 2006;Sanchez-Vizcaino, 2006
			Pm	Probability of a pig being grown for meat production	Normal(Mo/No)		Pigs bred for other use were not included
			Mo	Number of slaughtered pigs in origin countries	Normal(µ,σ)	Assumming that all sacrified pigs are used for meat production		FAOSTAT(2005/2009)	http://faostat3.fao.org/home/index.html#SEARCH_DATA
			PC	kg of meat obtained per slaughtered pig (per 100 kg)	Normal(µ,σ)			FAOSTAT (2000-2009)	http://faostat3.fao.org/home/index.html#SEARCH_DATA
			Co	Annual pig meat production per country (100 kg)	Normal(µ,σ)			FAOSTAT (2005-2008)	http://faostat3.fao.org/home/index.html#SEARCH_DATA
			P2p	Probability that meat belongs to one of the different types of products considered	Normal(µ,σ)	Imports of meat were classified in three groups based on the survival of ASFV.1) fresh meat,2) frozen meat and 3) other types of meat including salted, smoked, dried products. The proportion of each type was based on historical data on Eurostat.		EUROSTAT (2008-2009)	http://epp.eurostat.ec.europa.eu/newxtweb/
			P3p	Probability of ASF virus survival in each meat product type during transport.		Maximum shipping time is always lower than ASFV survival time in all types of meat		Mebus et al., 1993; Adkin et al., 2004

## Sheet: LEGAL PRODUCTS 
	LEGAL IMPORTS OF PRODUCTS
	COLOR KEY
	TABLES BOUNDARIES
	HEADINGS
	INPUT VALUES				PROXIES-INPUTS
	CALCULATION VALUES																						OUTPUT- PATHWAY RESULTS
	RESULTS					P1. Probability of selecting infected ASFV pig meat from country O at month M
	figures in red are estimates due to lack of data																							P1 .Probability that ASF infected pig products enter into EU country
						COUNTRY	JANUARY	FEBRUARY	MARCH	APRIL	MAY	JUNE	JULY	AUGUST	SEPTEMBER	OCTOBER	NOVEMBER	DECEMBER
						ANDORRA	3.99231e-06	4.30046e-06	3.70254e-06	3.95593e-06	3.67997e-06	3.77263e-06	3.6796e-06	3.64249e-06	4.18105e-06	3.7855e-06	3.59583e-06	3.74507e-06						*Exponential distributions
						ANTIGUA AND BARBUDA	2.21514e-06	2.26605e-06	2.21414e-06	2.25319e-06	2.18457e-06	2.22764e-06	2.2493e-06	2.2931e-06	2.22932e-06	2.2118e-06	2.17665e-06	2.19384e-06
						ALBANIA	1.83398e-06	1.76499e-06	1.78505e-06	1.78657e-06	1.8264e-06	1.81826e-06	1.80533e-06	1.83441e-06	1.79931e-06	1.80674e-06	1.84037e-06	1.7919e-06						COUNTRY	FRESH	FROZEN	OTHER MEAT	GLOBAL MEAT	RISK SCORE
						ARGENTINA	1.67364e-06	1.72554e-06	1.69987e-06	1.66625e-06	1.69017e-06	1.64164e-06	1.70457e-06	1.63643e-06	1.71523e-06	1.69976e-06	1.68892e-06	1.69257e-06						AUSTRIA	0.000471997	0.000524824	0.000165783	0.00114209	0
						AUSTRALIA	1.62971e-06	1.61509e-06	1.58061e-06	1.63173e-06	1.59075e-06	1.64618e-06	1.65412e-06	1.63721e-06	1.65202e-06	1.60509e-06	1.60658e-06	1.57524e-06						BELGIUM	0.000919264	0.00200955	0	0.0029259	0
						BRAZIL	4.2657e-05	4.20356e-05	4.17542e-05	4.23535e-05	4.25311e-05	4.10473e-05	4.15984e-05	4.17143e-05	4.21964e-05	4.26052e-05	4.2286e-05	4.111e-05						BULGARIA	0	0.209564	0.0583177	0.225824	5
						BELARUS	1.60976e-06	1.6195e-06	1.60679e-06	1.61547e-06	1.62191e-06	1.68622e-06	1.62415e-06	1.6254e-06	1.62036e-06	1.64425e-06	1.62261e-06	1.68367e-06						CYPRUS	0	0	0	1.20283e-07	0
						CANADA	1.36318e-06	1.38027e-06	1.3856e-06	1.33975e-06	1.36933e-06	1.35101e-06	1.35812e-06	1.35355e-06	1.36768e-06	1.3713e-06	1.35886e-06	1.34583e-06						CZECH R.	0	0	0	0	0
						SWITZERLAND	1.36814e-06	1.38083e-06	1.39906e-06	1.39309e-06	1.39411e-06	1.40049e-06	1.38759e-06	1.39283e-06	1.36099e-06	1.37742e-06	1.38985e-06	1.41484e-06						DENMARK	0.0038879	0.00115476	0.000405555	0.0054455	1
						CHILE	1.28246e-06	1.24996e-06	1.22349e-06	1.26132e-06	1.25315e-06	1.25871e-06	1.26468e-06	1.25263e-06	1.27585e-06	1.23243e-06	1.26816e-06	1.28745e-06						ESTONIA	0	0	4.2873e-06	4.18418e-06	0
						CHINA	1.61478e-06	1.62621e-06	1.6128e-06	1.61586e-06	1.58432e-06	1.61438e-06	1.61665e-06	1.56579e-06	1.62487e-06	1.60081e-06	1.63627e-06	1.62044e-06						FINLAND	0	0.000355064	1.59638e-05	0.000376078	0
						EGYPT	4.39187e-06	4.51605e-06	4.47902e-06	4.44457e-06	4.50601e-06	4.38415e-06	4.36062e-06	4.48539e-06	4.41816e-06	4.39376e-06	4.5801e-06	4.45342e-06						FRANCE	0.0362978	0.00878165	2.26184e-05	0.0434725	3
						HONGKONG	1.77988e-05	1.10631e-05	1.12164e-05	1.08113e-05	1.04728e-05	1.09499e-05	1.0031e-05	9.23273e-06	9.60299e-06	1.099e-05	1.17464e-05	9.48634e-06						GERMANY	0.0731778	0.0170748	0.000328252	0.0877813	4
						CROATIA	3.08497e-06	3.22951e-06	3.09984e-06	3.0302e-06	3.17082e-06	3.13255e-06	3.09176e-06	3.31318e-06	3.07233e-06	3.21348e-06	3.14586e-06	3.10968e-06						GREECE	5.59565e-06	0.000584268	7.14972e-06	0.000626138	0
						JAPAN	1.57826e-06	1.51271e-06	1.53968e-06	1.53878e-06	1.5834e-06	1.61328e-06	1.58061e-06	1.53556e-06	1.53583e-06	1.5361e-06	1.58778e-06	1.56098e-06						HUNGARY	0	0	0	0	0
						SOUTH KOREA	3.25284e-07	3.1844e-07	3.2929e-07	3.19746e-07	3.29153e-07	3.17668e-07	3.28828e-07	3.40419e-07	3.17681e-07	3.26332e-07	3.29051e-07	3.18431e-07						IRELAND	0.00807834	0.0121087	0.000413499	0.0206489	2
						LIECHTENSTEIN	3.24842e-06	3.93161e-06	3.90552e-06	3.39453e-06	3.44159e-06	5.0478e-06	4.90929e-06	4.41249e-06	3.97234e-06	4.29001e-06	4.51343e-06	4.28744e-06						ITALY	0.000605044	0.0144476	0.000439667	0.016021	2
						MOLDOVA,	1.87383e-06	2.28005e-06	2.12478e-06	2.11083e-06	2.00288e-06	2.19386e-06	1.93737e-06	2.12771e-06	2.25918e-06	2.84395e-06	1.98504e-06	1.95456e-06						LATVIA	0	0	0	0	0
						MACEDONIA	1.21619e-07	1.16124e-07	1.19008e-07	1.21513e-07	1.22138e-07	1.20818e-07	1.21995e-07	1.20843e-07	1.21414e-07	1.22934e-07	1.18626e-07	1.17779e-07						LITHUANIA	0	0.000156446	0	0.000164743	0
						MEXICO	1.57061e-06	1.55527e-06	1.57326e-06	1.58508e-06	1.62058e-06	1.59006e-06	1.57552e-06	1.61488e-06	1.64916e-06	1.59913e-06	1.59757e-06	1.61479e-06						LUXEMBOURG	0	0	0	0	0
						NORWAY	1.59368e-06	1.58859e-06	1.58859e-06	1.59308e-06	1.55455e-06	1.63019e-06	1.5728e-06	1.55939e-06	1.5451e-06	1.60725e-06	1.63595e-06	1.5396e-06						MALTA	0	0	0	0	0
						NEW ZEALAND	1.76586e-06	1.78051e-06	1.75825e-06	1.76704e-06	1.76504e-06	1.83011e-06	1.77025e-06	1.72707e-06	1.80898e-06	1.79443e-06	1.7523e-06	1.78631e-06						NETHERLANDS	0.00424873	0.00470312	0	0.00894176	1
						PHILIPPINES	1.83583e-06	1.81169e-06	1.76677e-06	1.76803e-06	1.83933e-06	1.80866e-06	1.88397e-06	1.76125e-06	1.81974e-06	1.84378e-06	1.84282e-06	1.76811e-06						POLAND	0.00205277	0.00367204	0.000120485	0.00566444	1
						SEYCHELLES	2.67192e-06	2.75331e-06	2.66947e-06	2.66021e-06	2.59363e-06	2.63522e-06	2.64427e-06	2.66009e-06	2.67595e-06	2.68746e-06	2.66845e-06	2.76101e-06						PORTUGAL	0	0	0	1.32803e-07	0
						SINGAPORE	1.91979e-06	1.87635e-06	1.92853e-06	1.94829e-06	1.93687e-06	1.94048e-06	1.89219e-06	1.9381e-06	1.95857e-06	1.98075e-06	1.92775e-06	1.97163e-06						ROMANIA	0.000179508	0.131112	0.00127328	0.131788	4
						TAIWAN	3.40299e-06	3.61297e-06	2.869e-06	3.16104e-06	3.16899e-06	2.94222e-06	2.85764e-06	2.94391e-06	3.05747e-06	3.30223e-06	3.49544e-06	3.4186e-06						SLOVAKIA	4.2075e-06	0	0	4.25803e-06	0
						TURKEY	1.6451e-06	1.33524e-06	6.22163e-06	3.87623e-06	3.55998e-06	5.01779e-06	3.51139e-06	3.96685e-06	3.13578e-06	1.244e-06	1.40417e-06	1.35843e-06						SLOVENIA	0	0.000218432	1.71474e-05	0.000229517	0
						UKRAINE	1.32161e-06	1.38778e-06	1.45362e-06	1.3777e-06	1.40057e-06	1.39785e-06	1.36888e-06	1.35477e-06	1.40091e-06	1.4137e-06	1.42934e-06	1.37209e-06						SPAIN	0.000161424	0.00727282	0.000247619	0.00766743	1
						UNITED STATES	1.34149e-06	1.38386e-06	1.33995e-06	1.38538e-06	1.3381e-06	1.31078e-06	1.32079e-06	1.32756e-06	1.32634e-06	1.36446e-06	1.3256e-06	1.39042e-06						SWEDEN	8.905e-05	0.00182287	0.000144529	0.00208086	0
						URUGUAY	1.60606e-06	1.65643e-06	1.62048e-06	1.62533e-06	1.60891e-06	1.62735e-06	1.58307e-06	1.63706e-06	1.70778e-06	1.76928e-06	1.5939e-06	3.31898e-06						UNITED KINGDOM	0.0407197	0.00759525	9.80041e-05	0.0472198	3
						VIETNAM	1.83715e-06	1.84911e-06	1.78021e-06	1.81488e-06	1.85325e-06	1.89151e-06	1.76074e-06	1.77431e-06	1.84091e-06	1.8327e-06	1.92242e-06	1.8023e-06										JENKS NATURAL BREAKS
						SERBIA	2.89144e-06	2.76767e-06	2.84926e-06	2.8502e-06	2.84315e-06	2.86248e-06	2.8055e-06	2.79632e-06	2.95531e-06	2.89766e-06	2.90766e-06	2.87393e-06										Risk score 0 <=	0.002926
						MONTENEGRO	1.12714e-06	1.10643e-06	1.12448e-06	1.1305e-06	1.14416e-06	1.11458e-06	1.1304e-06	1.11707e-06	1.0977e-06	1.10663e-06	1.12611e-06	1.10251e-06										Risk score 1 <=	0.008942
																												Risk score 2 <=	0.020649
																												Risk score 3 <=	0.04722
																												Risk score 4 <=	0.131788
																												Risk score 5 <=	0.225825
									P2. Probability that meat belongs to one of the different types of products considered
									COUNTRY	PARAMETRIZATION	AVERAGE	SD
									FRESH MEAT	Normal	0.685	0.0685
									FROZEN MEAT	Normal	0.188	0.0188
									OTHER MEATS	Normal	0.127	0.0127
									P3. Probability of ASF virus survival in each type of meat product during transport.
									COUNTRY	VIRUS SURVIVAL(DAYS)		MAXIMUM SHIPPING TIME TO EU (24)
									FRESH MEAT	110
									FROZEN MEAT	1000		24 days
									OTHER MEATS	300

## Sheet: INFO-Illegal
					ILLEGAL IMPORT PATHWAY
					This is a semi-quantitative model that measures the probability of ASFV introduction into EU countries by illegal imports. As no detailed information was available for this pathway, the risk was estimated by the use of proxies or risk indicators, called here "inputs" of the model. Data values of each input were categorized in risk categories by the use of natural breaks. In this pathway, natural …
					For more detailed information: Costard, S., Jones, B.A., Martinez-Lopez, B., Mur, L., De La Torre, A., Martinez, M., Sanchez-Vizcaino, F. Sanchez-Vizcaino, J.M., Pfeiffer, D.U. and Wieland, B., 2013: “Introduction of African swine fever into the European Union through illegal importation of pork and pork products”.PlosOne, 2013, 8(4):e61104.
					MODEL STRUCTURE
					INPUTS-PARAMETERS
				Name	Definition	Asummptions	Uncertainty	Source	Hyperlink (when available)
				P1I	Probability of release through illegal importation for personal consumption			Sum of weighted risk scores for P3, P4 and P5
				P3I	Outbound tourism to ASF-affected countries. Holiday or business trips of 1 night or more from EC27 to Africa and Russia, arrivals of non-resident visitors at national borders of Georgia	Trips to all African countries are included because data by country were not available, but not all African countries are infected with ASF. Data for individual Aisan countries were not available in Eurostat, and only data for Georgia were obtained from other sources.	2007 data used because most complete but may not reflect current situation. 2009 also available but less complete. No data available for trips to Armenia and Azerbaijan. Where data was missing for a country, if one value was available for another year then used this, if more than one value available then took average of nearest two values, if no value available at all then estimated based on simi…	Eurostat, Georgian National Tourism Agency	http://appsso.eurostat.ec.europa.eu/nui/show.do?dataset=tour_dem_ttw&lang=en http://www.gnta.ge/upload/file/Arrivals-2000-2010.pdf
				P4I	Inbound tourism from ASF-affected countries: Arrivals to EU27 of non-residents from Africa and Russia staying in hotels, guest houses etc.	Arrivals from all African countries are included but not all may be infected with ASF. No data available for Armenia, Georgia and Azerbaijan. Breakdown of arrivals from Asia by country not available in Eurostat.	Used 2007 data because it was most complete but may not reflect the current situation. No data for Georgia, Armenia and Azerbaijan. No data for arrivals staying in private accomodation. Where data was missing for a country, if one value was available for another year then used this, if more than one value available then took average of nearest two values, if no value available at all then estimat…	Eurostat	http://appsso.eurostat.ec.europa.eu/nui/show.do?dataset=tour_occ_arnrmw&lang=en
				P5I	Residents (citizens) from ASF-affected countries	People who are residents of EC27 but citizens of Russia, Armenia, Georgia, Azerbaijan, Africa	2008 data is most complete recent dataset, obtained country-specific data for Russia, Armenia, Georgia and Azerbaijan but continent-level data for Africa	Eurostat	http://appsso.eurostat.ec.europa.eu/nui/show.do?dataset=migr_pop1ctz&lang=en
				P2I	Probability of release through illegal importation for commercial purposes			Sum of weighted risk scores for P5, P6 and P7
				P6I	Price of pork. 2010 annual average price of Grade E carcasses (55-59% lean meat percentage) in euros per 100kg	Price of other pig products has similar variation between countries	2010 data may not reflect current situation.	European community	http://ec.europa.eu/agriculture/markets/pig/porcs.pdf
				P7I	Geographic position			Sum of weighted risk scores for P8, P9 and P10
				P8I	Number of ports and airports	The number of major ports is proportional to the total number of ports.	2009 data - may not reflect current situation	World Port Index 2009	http://msi.nga.mil/NGAPortal/MSI.portal?_nfpb=true&_pageLabel=msi_portal_page_62&pubCode=0015
						The number of larger airports (more than 15,000 passenger movements per year) is proportional to the total number of airports.	2008 data had two missing values for Greece and Luxembourg so used 2007 values for these two countries. The data may not reflect the current situation.	Eurostat	http://appsso.eurostat.ec.europa.eu/nui/show.do?dataset=avia_if_arp&lang=en
				P9I	Distance in km to nearest ASF-affected country (from country border to border of nearest ASF-affected country)	Did not include Sardinia. In Africa the nearest ASF-affected countries based on OIE WAHIS data were Senegal, Burkina Faso, Niger and Chad.		Shapefile of national boundaries	ASF status of African countries: http://web.oie.int/wahis/public.php?page=home
				P10I	Number of international terrestrial border points with non-EU member states	Count of railway lines, perennial water courses and roads crossing national boundaries with all non-EU states except members of the European Free Trade Association (EFTA - Switzerland, Lichtenstein, Norway) http://www.efta.int/	Navigability of water courses not known	FAO Geonetwork: shapefiles of railways (RWDB2 Railway Lines), roads (Roads of the World VMAP0) and waterways (Perennial Water Courses (Rivers) of the World VMAP0)	http://www.fao.org/geonetwork/srv/en/main.home

## Sheet: ILLEGAL
	ILLEGAL IMPORTS
	COLOR KEY
	TABLES BOUNDARIES
	HEADINGS
	INPUT VALUES				PROXIES-INPUTS												CALCULATIONS												OUTPUT- PATHWAY RESULTS
	CALCULATION VALUES
	RESULTS					P3. Outbound tourism to ASF-affected countries												P1 Probability of release through illegal importation for personal consumption												Probability of release by illegal importation
	figures in red are estimates due to lack of data
						COUNTRY	TRIPS TO AFRICA 2007	TRIPS TO RUSSIA 2007	TRIPS TO GEORGIA 2007	TOTAL No. OUTBOUND TRIPS 2007	RISK VALUE							COUNTRY	P3	P3 WEIGHTED	P4	P4 WEIGHTED	P5	P5 WEIGHTED	P1 (P3W + P4W + P5W)					COUNTRY	P1	P1 WEIGHTED	P2	P2 WEIGHTED	RELEASE THROUGH ILLEGAL IMPORTS (P1W + P2W)	RISK SCORE
						AUSTRIA	293123	31053	2085	326261	1							AUSTRIA	1	0.275724	2	0.46237	1	0.493092	1.23118					AUSTRIA	1.23118	0.677941	0.920445	0.41361	1.09155	2
						BELGIUM	443426	16743	1372	461541	1							BELGIUM	1	0.275724	2	0.46237	1	0.493092	1.23118					BELGIUM	1.23118	0.677941	0.56876	0.255577	0.933518	1
						BULGARIA	21686	1427.3	9104	32217.3	0							BULGARIA	0	0	2	0.46237	1	0.493092	0.955461					BULGARIA	0.955461	0.526116	2.27817	1.02372	1.54983	2
						CYPRUS	19880	27721	222	47823	0							CYPRUS	0	0	2	0.46237	0	0	0.46237					CYPRUS	0.46237	0.2546	1.98077	0.890075	1.14467	2
						CZECH R.	425989	26891	1648	454528	1							CZECH R.	1	0.275724	3	0.693554	1	0.493092	1.46237					CZECH R.	1.46237	0.805241	1.41569	0.636153	1.44139	2
						DENMARK	141008	24607	934	166549	1							DENMARK	1	0.275724	0	0	1	0.493092	0.768815					DENMARK	0.768815	0.423341	1.14342	0.513806	0.937147	1
						ESTONIA	26318	63276	2102	91696	1							ESTONIA	1	0.275724	1	0.231185	1	0.493092	1					ESTONIA	1	0.550641	1.92656	0.865716	1.41636	2
						FINLAND	71000	125000	678	196678	1							FINLAND	1	0.275724	3	0.693554	1	0.493092	1.46237					FINLAND	1.46237	0.805241	2.02174	0.908485	1.71373	2
						FRANCE	2921216	76053	6577	3003846	5							FRANCE	5	1.37862	4	0.924739	4	1.97237	4.27572					FRANCE	4.27572	2.35439	2.1952	0.986433	3.34082	4
						GERMANY	2513595	503756	14081	3031432	5							GERMANY	5	1.37862	4	0.924739	4	1.97237	4.27572					GERMANY	4.27572	2.35439	2.83421	1.27358	3.62797	4
						GREECE	21962	14877	12380	49219	0							GREECE	0	0	3	0.693554	1	0.493092	1.18665					GREECE	1.18665	0.653416	2.85241	1.28175	1.93517	2
						HUNGARY	69175	12713	693	82581	1							HUNGARY	1	0.275724	1	0.231185	0	0	0.506908					HUNGARY	0.506908	0.279125	1.29379	0.581378	0.860502	1
						IRELAND	122000	5000	759	127759	1							IRELAND	1	0.275724	0	0	1	0.493092	0.768815					IRELAND	0.768815	0.423341	0.568548	0.255482	0.678823	1
						ITALY	1357623	29002	4113	1390738	3							ITALY	3	0.827171	5	1.15592	3	1.47927	3.46237					ITALY	3.46237	1.90652	3.11196	1.39839	3.30491	4
						LATVIA	22125	85744	3454	111323	1							LATVIA	1	0.275724	1	0.231185	1	0.493092	1					LATVIA	1	0.550641	2.27803	1.02365	1.57429	2
						LITHUANIA	63449	154827	2183	220459	1							LITHUANIA	1	0.275724	1	0.231185	1	0.493092	1					LITHUANIA	1	0.550641	1.94253	0.872894	1.42354	2
						LUXEMBOURG	30980	2039	26	33045	0							LUXEMBOURG	0	0	0	0	0	0	0					LUXEMBOURG	0	0	0.846718	0.38048	0.38048	1
						MALTA	134	567	53	754	0							MALTA	0	0	0	0	0	0	0					MALTA	0	0	2.04491	0.918898	0.918898	1
						NETHERLANDS	470000	28000	4143	502143	2							NETHERLANDS	2	0.551447	2	0.46237	1	0.493092	1.50691					NETHERLANDS	1.50691	0.829766	0.856089	0.384691	1.21446	2
						POLAND	200000	6000	4491	210491	1							POLAND	1	0.275724	2	0.46237	0	0	0.738093					POLAND	0.738093	0.406424	1.61251	0.724595	1.13102	2
						PORTUGAL	84565	4925	199	89689	1							PORTUGAL	1	0.275724	2	0.46237	1	0.493092	1.23118					PORTUGAL	1.23118	0.677941	1.62297	0.729295	1.40724	2
						ROMANIA	3440	309654	1340	314434	1							ROMANIA	1	0.275724	0	0	0	0	0.275724					ROMANIA	0.275724	0.151825	2.17168	0.975866	1.12769	2
						SLOVAKIA	351053	6956	544	358553	1							SLOVAKIA	1	0.275724	0	0	0	0	0.275724					SLOVAKIA	0.275724	0.151825	1.5655	0.703471	0.855296	1
						SLOVENIA	55179	16404.4	244	71827.4	1							SLOVENIA	1	0.275724	0	0	0	0	0.275724					SLOVENIA	0.275724	0.151825	0.878316	0.394679	0.546504	1
						SPAIN	659921	41011	1167	702099	2							SPAIN	2	0.551447	4	0.924739	3	1.47927	2.95546					SPAIN	2.95546	1.6274	2.32939	1.04673	2.67413	3
						SWEDEN	257000	17000	1442	275442	1							SWEDEN	1	0.275724	2	0.46237	1	0.493092	1.23118					SWEDEN	1.23118	0.677941	1.92599	0.865462	1.5434	2
						UNITED KINGDOM	2301462	78020	9775	2389257	4							UNITED KINGDOM	4	1.10289	4	0.924739	5	2.46546	4.49309					UNITED KINGDOM	4.49309	2.47408	3.32314	1.49328	3.96736	4
										MANUAL NATURAL BREAKS
										Risk score 0 <=	60000								Weight P3	0.275724	Weight P4	0.231185	Weight P5	0.493092							Weight P1	0.550641	Weight P2	0.449359
										Risk score 1 <=	500000
										Risk score 2 <=	1000000
										Risk score 3 <=	2000000
										Risk score 4 <=	2500000
										Risk score 5 <=	3031432
						P4. Inbound tourism from ASF-affected countries
																		P2 Probability of release through illegal importation for commercial purposes
						COUNTRY	No. NON-RESIDENTS ARRIVING FROM AFRICA 2007	No. NON-RESIDENT ARRIVING FROM RUSSIA 2007	TOTAL No. NON-RESIDENTS ARRIVING FROM ASF-AFFECTED COUNTRIES 2007	RISK VALUE
						AUSTRIA	38807	169383	208190	2								COUNTRY	P5	P5 weighted	P6	P6 weighted	P7	P7 weighted	P2 (P5W + P6W + P7W)
						BELGIUM	68588	58607	127195	2								AUSTRIA	1	0.28143	1	0.351473	0.783286	0.287542	0.920445
						BULGARIA	1088	157749	158837	2								BELGIUM	1	0.28143	0	0	0.782709	0.28733	0.56876
						CYPRUS	5298	136918	142216	2								BULGARIA	1	0.28143	4	1.40589	1.60951	0.590846	2.27817
						CZECH R.	19520	321520	341040	3								CYPRUS	0	0	4	1.40589	1.566	0.574872	1.98077
						DENMARK	9531	13851	23382	0								CZECH R.	1	0.28143	2	0.702947	1.17493	0.431313	1.41569
						ESTONIA	1013	56407	57420	1								DENMARK	1	0.28143	0	0	2.34813	0.861989	1.14342
						FINLAND	5951	385928	391879	3								ESTONIA	1	0.28143	2	0.702947	2.56657	0.94218	1.92656
						FRANCE	414665	509434	924099	4								FINLAND	1	0.28143	1	0.351473	3.78329	1.38883	2.02174
						GERMANY	164028	409237	573265	4								FRANCE	4	1.12572	1	0.351473	1.95591	0.718006	2.1952
						GREECE	38417	336559	374976	3								GERMANY	4	1.12572	2	0.702947	2.73919	1.00555	2.83421
						HUNGARY	9540	70660	80200	1								GREECE	1	0.28143	4	1.40589	3.17377	1.16508	2.85241
						IRELAND	23157.9	13103.2	36261.1	0								HUNGARY	0	0	2	0.702947	1.60951	0.590846	1.29379
						ITALY	306626	954345	1260971	5								IRELAND	1	0.28143	0	0	0.782131	0.287118	0.568548
						LATVIA	551	60055	60606	1								ITALY	3	0.84429	4	1.40589	2.34755	0.861777	3.11196
						LITHUANIA	959	71919	72878	1								LATVIA	1	0.28143	3	1.05442	2.56657	0.94218	2.27803
						LUXEMBOURG	4099	6694	10793	0								LITHUANIA	1	0.28143	2	0.702947	2.61009	0.958155	1.94253
						MALTA	13275	17704	30979	0								LUXEMBOURG	0	0	2	0.702947	0.391643	0.143771	0.846718
						NETHERLANDS	82600	82800	165400	2								MALTA	0	0	5	1.75737	0.783286	0.287542	2.04491
						POLAND	8393	216834	225227	2								NETHERLANDS	1	0.28143	0	0	1.56542	0.574659	0.856089
						PORTUGAL	70030	47248	117278	2								POLAND	0	0	1	0.351473	3.43516	1.26104	1.61251
						ROMANIA	6978	15143	22121	0								PORTUGAL	1	0.28143	3	1.05442	0.782131	0.287118	1.62297
						SLOVAKIA	5866	22627	28493	0								ROMANIA	0	0	3	1.05442	3.04352	1.11726	2.17168
						SLOVENIA	2069	21721	23790	0								SLOVAKIA	0	0	3	1.05442	1.39222	0.51108	1.5655
						SPAIN	378171	483824	861995	4								SLOVENIA	0	0	1	0.351473	1.43516	0.526842	0.878316
						SWEDEN	17170	93163	110333	2								SPAIN	3	0.84429	3	1.05442	1.1732	0.430677	2.32939
						UNITED KINGDOM	327442	185273	512715	4								SWEDEN	1	0.28143	1	0.351473	3.52248	1.29309	1.92599
									MANUAL NATURAL BREAKS									UNITED KINGDOM	5	1.40715	3	1.05442	2.34697	0.861565	3.32314
									Risk score 0 <=	50000
									Risk score 1 <=	100000									Weight P5	0.28143	Weight P6	0.351473	Weight P7	0.367097
									Risk score 2 <=	250000
									Risk score 3 <=	500000
									Risk score 4 <=	1000000
									Risk score 5 <=	1260971
							P5. Residents from ASF-affected countries
						COUNTRY	RESIDENTS WITH AFRICAN CITIZENSHIP (ASF-INFECTED COUNTRIES) 2009	RESIDENTS WITH RUSSIA CITIZENSHIP 2009	RESIDENTS WITH ARMENIAN CITIZENSHIP 2009	RESIDENTS WITH GEORGIAN CITIZENSHIP 2009	RESIDENTS WITH AZERBAIJAN CITIZENSHIP 2009	TOTAL RESIDENTS WITH CITIZENSHIP OF ASF-AFFECTED COUNTRIES 2009	RISK VALUE					P7 Geographic position
						AUSTRIA	12411	21817	2667	2662	716	40273	1
						BELGIUM	49758	11788	3866	1417	650	67479	1					COUNTRY	P8	P8 WEIGHTED	P9	P9 WEIGHTED	P10	P10 WEIGHTED	P7 GEOGRAPHIC POSITION
						BULGARIA	143	8857	1360	96	11	10467	1					AUSTRIA	0	0	2	0.783286	0	0	0.783286
						CYPRUS	0	4952	0	984	0	5936	0					BELGIUM	1	0.391066	1	0.391643	0	0	0.782709
						CZECH R.	1552	23665	1737	606	281	27841	1					BULGARIA	0	0	3	1.17493	2	0.434582	1.60951
						DENMARK	16574	3706	332	141	216	20969	1					CYPRUS	1	0.391066	3	1.17493	0	0	1.566
						ESTONIA	6	86067	69	58	26	86226	1					CZECH R.	0	0	3	1.17493	0	0	1.17493
						FINLAND	10787	26909	73	59	106	37934	1					DENMARK	3	1.1732	3	1.17493	0	0	2.34813
						FRANCE	310467	22422	7836	4607	2061	347393	4					ESTONIA	1	0.391066	5	1.95822	1	0.217291	2.56657
						GERMANY	140805	201919	10289	14163	15517	382693	4					FINLAND	3	1.1732	5	1.95822	3	0.651874	3.78329
						GREECE	6497	17535	7742	22875	106	54755	1					FRANCE	4	1.56426	1	0.391643	0	0	1.95591
						HUNGARY	1230	2938	150	179	47	4544	0					GERMANY	4	1.56426	3	1.17493	0	0	2.73919
						IRELAND	16729	2445	67	241	24	19506	1					GREECE	4	1.56426	3	1.17493	2	0.434582	3.17377
						ITALY	248443	23201	519	1482	283	273928	3					HUNGARY	0	0	3	1.17493	2	0.434582	1.60951
						LATVIA	40	29622	258	121	163	30204	1					IRELAND	2	0.782131	0	0	0	0	0.782131
						LITHUANIA	55	12763	289	163	137	13407	1					ITALY	4	1.56426	2	0.783286	0	0	2.34755
						LUXEMBOURG	2026	402	7	10	1	2446	0					LATVIA	1	0.391066	5	1.95822	1	0.217291	2.56657
						MALTA	576	501	10	131	2	1220	0					LITHUANIA	0	0	5	1.95822	3	0.651874	2.61009
						NETHERLANDS	22040	4626	512	389	267	27834	1					LUXEMBOURG	0	0	1	0.391643	0	0	0.391643
						POLAND	304	4920	1190	127	74	6615	0					MALTA	0	0	2	0.783286	0	0	0.783286
						PORTUGAL	98487	6317	92	1131	23	106050	1					NETHERLANDS	2	0.782131	2	0.783286	0	0	1.56542
						ROMANIA	4	209	1	0	0	214	0					POLAND	2	0.782131	4	1.56657	5	1.08646	3.43516
						SLOVAKIA	206	1483	55	32	16	1792	0					PORTUGAL	2	0.782131	0	0	0	0	0.782131
						SLOVENIA	72	438	4	2	1	517	0					ROMANIA	2	0.782131	3	1.17493	5	1.08646	3.04352
						SPAIN	192136	47451	11950	11149	387	263073	3					SLOVAKIA	0	0	3	1.17493	1	0.217291	1.39222
						SWEDEN	34118	6797	863	386	1505	43669	1					SLOVENIA	0	0	2	0.783286	3	0.651874	1.43516
						UNITED KINGDOM	442886	49122	0	0	0	492008	5					SPAIN	3	1.1732	0	0	0	0	1.1732
												MANUAL NATURAL BREAKS						SWEDEN	4	1.56426	5	1.95822	0	0	3.52248
												Risk score 0 <=	10000					UNITED KINGDOM	5	1.95533	1	0.391643	0	0	2.34697
												Risk score 1 <=	106050
												Risk score 2 <=	200000						Weight P8	0.391066	Weight P9	0.391643	Weight P10	0.217291
												Risk score 3 <=	300000
												Risk score 4 <=	400000
												Risk score 5 <=	492008
						P6. Price of pork
						COUNTRY	2011 AVERAGE GRADE E CARCASS PRICE EURO/100kg	RISK VALUE
						AUSTRIA	151.21	1
						BELGIUM	141.29	0
						BULGARIA	168.72	4
						CYPRUS	169.77	4
						CZECH R.	156.22	2
						DENMARK	138.92	0
						ESTONIA	156.3	2
						FINLAND	149.86	1
						FRANCE	146.57	1
						GERMANY	155.73	2
						GREECE	172.54	4
						HUNGARY	154.07	2
						IRELAND	142.79	0
						ITALY	172.69	4
						LATVIA	161.8	3
						LITHUANIA	153.98	2
						LUXEMBOURG	156.74	2
						MALTA	181.36	5
						NETHERLANDS	140.78	0
						POLAND	151.46	1
						PORTUGAL	161.32	3
						ROMANIA	158.64	3
						SLOVAKIA	158.77	3
						SLOVENIA	151.03	1
						SPAIN	159.75	3
						SWEDEN	148.4	1
						UNITED KINGDOM	161.96	3
							MANUAL NATURAL BREAKS
							Risk score 0 <=	142.79
							Risk score 1 <=	151.46
							Risk score 2 <=	156.74
							Risk score 3 <=	161.96
							Risk score 4 <=	172.69
							Risk score 5 <=	181.36
						P8. Number of ports and airports
						COUNTRY	No PORTS 2009	No AIRPORTS 2008	PORTS + AIRPORTS	RISK VALUE
						AUSTRIA	0	6	6	0
						BELGIUM	7	5	12	1
						BULGARIA	2	3	5	0
						CYPRUS	6	2	8	1
						CZECH R.	0	4	4	0
						DENMARK	69	6	75	3
						ESTONIA	6	7	13	1
						FINLAND	36	29	65	3
						FRANCE	64	78	142	4
						GERMANY	35	75	110	4
						GREECE	64	39	103	4
						HUNGARY	0	3	3	0
						IRELAND	21	9	30	2
						ITALY	74	44	118	4
						LATVIA	5	4	9	1
						LITHUANIA	2	3	5	0
						LUXEMBOURG	0	1	1	0
						MALTA	2	1	3	0
						NETHERLANDS	18	5	23	2
						POLAND	10	10	20	2
						PORTUGAL	17	10	27	2
						ROMANIA	11	9	20	2
						SLOVAKIA	0	6	6	0
						SLOVENIA	2	3	5	0
						SPAIN	50	40	90	3
						SWEDEN	92	32	124	4
						UNITED KINGDOM	188	55	243	5
									MANUAL NATURAL BREAKS
									Risk score 0 <=	7
									Risk score 1 <=	15
									Risk score 2 <=	50
									Risk score 3 <=	100
									Risk score 4 <=	150
									Risk score 5 <=	243
						P9. Shortest distance to nearest ASF-affected country
						COUNTRY	DISTANCE (km)	RISK VALUE
						AUSTRIA	1122	2
						BELGIUM	1573	1
						BULGARIA	662	3
						CYPRUS	890	3
						CZECH R.	948	3
						DENMARK	920	3
						ESTONIA	0	5
						FINLAND	0	5
						FRANCE	1563	1
						GERMANY	920	3
						GREECE	905	3
						HUNGARY	781	3
						IRELAND	2155	0
						ITALY	1471	2
						LATVIA	0	5
						LITHUANIA	114	5
						LUXEMBOURG	1611	1
						MALTA	1388	2
						NETHERLANDS	1356	2
						POLAND	373	4
						PORTUGAL	2306	0
						ROMANIA	549	3
						SLOVAKIA	731	3
						SLOVENIA	1261	2
						SPAIN	2053	0
						SWEDEN	212	5
						UNITED KINGDOM	1713	1
							MANUAL NATURAL BREAKS
							Risk score 5 =	250
							Risk score 4 <=	500
							Risk score 3 <=	1000
							Risk score 2 <=	1500
							Risk score 1 <=	2000
							Risk score 0 <=	2306
						P10. Number of international border points with non-EU member states
						COUNTRY	RIVER	RAIL	ROAD	TOTAL	RISK VALUE
						AUSTRIA	0	0	0	0	0
						BELGIUM	0	0	0	0	0
						BULGARIA	40	2	17	59	2
						CYPRUS	0	0	0	0	0
						CZECH R.	0	0	0	0	0
						DENMARK	0	0	0	0	0
						ESTONIA	1	2	7	10	1
						FINLAND	51	5	33	89	3
						FRANCE	0	0	0	0	0
						GERMANY	0	0	0	0	0
						GREECE	35	5	19	59	2
						HUNGARY	30	5	9	44	2
						IRELAND	0	0	0	0	0
						ITALY	0	0	0	0	0
						LATVIA	10	1	6	17	1
						LITHUANIA	48	10	33	91	3
						LUXEMBOURG	0	0	0	0	0
						MALTA	0	0	0	0	0
						NETHERLANDS	0	0	0	0	0
						POLAND	94	24	51	169	5
						PORTUGAL	0	0	0	0	0
						ROMANIA	119	12	59	190	5
						SLOVAKIA	5	4	4	13	1
						SLOVENIA	45	10	21	76	3
						SPAIN	0	0	0	0	0
						SWEDEN	0	0	0	0	0
						UNITED KINGDOM	0	0	0	0	0
										MANUAL NATURAL BREAKS
										Risk score 0 =	0
										Risk score 1 <=	30
										Risk score 2 <=	70
										Risk score 3 <=	100
										Risk score 4 <=	160
										Risk score 5 <=	190

## Sheet: INFO-Transport
					TRANSPORT ROUTES PATHWAY
					This is a semi-quantitative model that measures the probability of ASFV introduction into EU countries by the transport routes pathway. As no detailed information was availlable for this pathway, the risk was estimated by the use of proxies or risk indicators, called here "inputs" of the model. Data values of each input were categorized into risk categories by the use of natural breaks. These ris…
					For more detailed information: Mur L., Martinez-Lopez B., and Sanchez-Vizcaino JM., 2012: Risk of African swine fever introduction into the European Union through transport-associated routes: returning trucks and waste from international ships and planes. BMC Veterinary Research 2012, 8:149.
					MODEL STRUCTURE
					INPUTS-PARAMETERS
				Name	Definition	Assumptions	Uncertainty	Source	Hyperlink (when available)
				P1t	Number of potential ASF contaminated returning trucks. Number of live pigs exported from EU to ASF-affected countries by road	It was assumed that trucks that export live pigs may enter into a farm and potentially become contaminated with ASFV.	Other type of trucks could also come in contact with ASFV in affected areas; however the most probable is that a pig truck enters into a farm.	EUROSTAT (Nov. 2007-2009)-Traditional international trade database access (ComExt)
						Only pig exports to Russian Federation and Trans Caucasus conutries were considered.			http://epp.eurostat.ec.europa.eu/newxtweb/
				P2t	Number of ways (and consequently, facility) of a truck to arrive by road to an EU country from non-EU countries. Number of the roads crossing EU national boundaries with non-EU states	Borders with all non-EU member states were included except members of the European Free Trade Association (Switzerland, Lichtenstein, Norway).	Other factors such as cultural relations, effectiveness and quality of controls or topography, were not considered.	FAO Geonetwork. Roads of the World	[http://www.fao.org/geonetwork/srv/en/main.home]
						It was assumed that higher number of cross border points, implies higher number of connections, and consequently easier to share trucks movements.
				P3t	Returning trucks to being not properly disinfected	Despite disinfection of returning trucks from ASF affected areas being mandatory, this measure is not always 100% effective.	As no field data is available related to the efficiency of this measure, common scenarios were used for the 27 EU countries. If known, differences between countries may be simulated within the model by the selection of different scenarios in each country.	Bronsvoort et al., 2008
						Three scenarios were used to approximate the proportion of returning trucks not properly disinfected. For the best scenario, 5% of returning trucks not properly disinfected was assumed, 15% for the medium scenario, and 25% for the worst case scenario.
				P4t	Potential ASF-contaminated waste introduced by cargo ships. Inward number of cargo ships from ASF-infected countries to EU ports	Imports of goods were considered without differences between products. More volume of goods implies more waste.	Catering used in the cargo ship does not necessarily come from the departure country.	EUROSTAT-Traditional international trade database access (ComExt); WAHID	http://epp.eurostat.ec.europa.eu/newxtweb/
				P5t	Potential ASF-contaminated waste introduced by passenger ships (excluding cruises). Inward number of passenger ships coming from ASF-infected countries to EU	More passengers imply more catering and consequently, more waste.	Passenger ships do not always have catering and do not imply that food comes from origin countries.	EUROSTAT-Traditional international trade database access (ComExt); WAHID	http://epp.eurostat.ec.europa.eu/newxtweb/
				P6t	Potential ASF-contaminated waste introduced by SSS movements.Short sea shipping (SSS) ships coming from ASF-infected countries to EU	Volume of goods transported by SSS movements by Baltic and Black sea. Only two sea regions were considered as potential risk for ASF introduction (Baltic and Black sea).	Higher volume of transported products do not always imply higher number of crew on the boat and consequently higher volume of catering and food brought from origin countries.	EUROSTAT-Traditional international trade database access (ComExt); GIS	http://epp.eurostat.ec.europa.eu/newxtweb/
				P7t	Potential ASF-contaminated waste introduced by cruises. Proportion of cruise ships coming from ASF-affected areas per country	Assuming that these cruises bring catering food from departure or origin countries.	A potential stop in an affected country does not always imply use of food from this country.
							Unknown origin of cruise catering increase uncertainty of this measure.
				CA	Number of cruise ships arriving at EU ports after one stop in ASF-infected areas.	Assuming a similar number of cruises and origins in the different years.	Data from one year to another may change	Travelocity.	http://travel.travelocity.com/ecruise/CruiseSearch.d
				Cp	Number of cruise passengers arriving at EU ports (Cp)		Data from one year to another may change	EUROSTAT-Traditional international trade database access (ComExt)	http://epp.eurostat.ec.europa.eu/newxtweb/
				P	Average number of passengers per cruise ship	Assuming a similar number of passengers by cruise.	Different types of cruises with different capacities could affect the final estimation	Truecruises	http://www.truecruise.com/cruise-ship-database.aspx.
				P8t	Potential contaminated waste introduced by international passenger flights. Commercial passenger flights from ASF-infected countries to EU airports	It was assumed that commercial flights from affected areas could potentially bring food from origin countries. The higher the number of flights from ASF-infected countries, the higher the risk of using ASF contaminated products.	Unknown origin of the catering increase uncertainty of this measure.	EUROSTAT -Traditional international trade database access (ComExt); WAHID	http://epp.eurostat.ec.europa.eu/newxtweb/

## Sheet: TRANSPORT
	TRANSPORT FOMITES
	COLOR KEY
	TABLES BOUNDARIES
	HEADINGS
	INPUT VALUES
	CALCULATION VALUES				PROXIES-INPUTS
	RESULTS
	figures in red are estimates due to lack of data
						RETURNING TRUCKS							WASTE FROM BOATS						WASTE FROM PLANES						CALCULATIONS															OUTPUT- PATHWAY RESULTS
						P1. Potential contaminated vehicles						P4. Potential ASF-contaminated waste introduced by cargo ships						P8. Potential contaminated waste introduced by international passenger flights
																										Returning trucks														Transport fomites pathway results
						COUNTRY	EXPORTED PIGS TO ASF AFFECTED COUNTRIES BY ROAD	RISK VALUE				COUNTRY	INWARD No OF CARGO SHIPS FROM ASF-INFECTED COUNTRIES TO EU PORTS	RISK VALUE					COUNTRY	INTERNATINOAL FLIGHTS PONDERATED BY ORIGIN	RISK VALUE					COUNTRY	P1	P1 WEIGHTED	P2.	P2 WEIGHTED	TRUCKS BEST SCENARIO	TRUCKS MEDIUM SCENARIO	TRUCKS BEST SCENARIO							COUNTRY	TRUCKS MEDIUM SCEARIO	TRUCKS WEIGHTED	BOATS	BOATS WEIGHTED	FLIGHTS	FLIGHTS WEIGHTED	TRANSPORT	RISK SCORE
						AUSTRIA	691	0				AUSTRIA	0	0					AUSTRIA	4531	4					AUSTRIA	0	0	0	0	0.33	0.825	1.65							AUSTRIA	0.825	0.5375	0	0	4	0.424244	0.961744	1
						BELGIUM	0	0				BELGIUM	15016	3					BELGIUM	2087	2					BELGIUM	0	0	0	0	0.33	0.825	1.65							BELGIUM	0.825	0.5375	1.73	0.419394	2	0.212122	1.16902	2
						BULGARIA	0	0				BULGARIA	5665	2					BULGARIA	1962	2					BULGARIA	0	0	3	0.99	1.32	1.815	2.64							BULGARIA	1.815	1.1825	1.86	0.450909	2	0.212122	1.84553	2
						CYPRUS	0	0				CYPRUS	85	0					CYPRUS	1679	2					CYPRUS	0	0	0	0	0.33	0.825	1.65							CYPRUS	0.825	0.5375	0.48	0.116364	2	0.212122	0.865985	1
						CZECH R.	508.5	0				CZECH R.	0	0					CZECH R.	4671	4					CZECH R.	0	0	0	0	0.33	0.825	1.65							CZECH REPUBLIC	0.825	0.5375	0	0	4	0.424244	0.961744	1
						DENMARK	13627.8	2				DENMARK	3676	1					DENMARK	1101	1					DENMARK	2	0.66	0	0	0.99	1.485	2.31							DENMARK	1.485	0.9675	1.58	0.38303	1	0.106061	1.45659	2
						ESTONIA	144154	4				ESTONIA	1246	0					ESTONIA	256	0					ESTONIA	4	1.32	2	0.66	2.31	2.805	3.63							ESTONIA	2.805	1.8275	0.99	0.24	0	0	2.0675	3
						FINLAND	1883	0				FINLAND	13948	3					FINLAND	2276	2					FINLAND	0	0	4	1.32	1.65	2.145	2.97							FINLAND	2.145	1.3975	4.34	1.05212	2	0.212122	2.66174	3
						FRANCE	3554.67	1				FRANCE	50787	5					FRANCE	15014	5					FRANCE	1	0.33	0	0	0.66	1.155	1.98							FRANCE	1.155	0.7525	2.13	0.516363	5	0.530305	1.79917	2
						GERMANY	81384.7	3				GERMANY	21820	4					GERMANY	20093	5					GERMANY	3	0.99	0	0	1.32	1.815	2.64							GERMANY	1.815	1.1825	2.33	0.564848	5	0.530305	2.27765	3
						GREECE	0	0				GREECE	8350	2					GREECE	3124	3					GREECE	0	0	3	0.99	1.32	1.815	2.64							GREECE	1.815	1.1825	1.14	0.276363	3	0.318183	1.77705	2
						HUNGARY	28714.7	2				HUNGARY	0	0					HUNGARY	841	1					HUNGARY	2	0.66	2	0.66	1.65	2.145	2.97							HUNGARY	2.145	1.3975	0	0	1	0.106061	1.50356	2
						IRELAND	0	0				IRELAND	2094	1					IRELAND	60	0					IRELAND	0	0	0	0	0.33	0.825	1.65							IRELAND	0.825	0.5375	0.59	0.14303	0	0	0.68053	1
						ITALY	0	0				ITALY	41868	5					ITALY	7300	4					ITALY	0	0	0	0	0.33	0.825	1.65							ITALY	0.825	0.5375	2.13	0.516363	4	0.424244	1.47811	2
						LATVIA	87811.5	3				LATVIA	685	0					LATVIA	2464	3					LATVIA	3	0.99	1	0.33	1.65	2.145	2.97							LATVIA	2.145	1.3975	0.77	0.186666	3	0.318183	1.90235	2
						LITHUANIA	350892	5				LITHUANIA	9248	2					LITHUANIA	743	1					LITHUANIA	5	1.65	4	1.32	3.3	3.795	4.62							LITHUANIA	3.795	2.4725	1.9	0.460606	1	0.106061	3.03917	4
						LUXEMBOURG	0	0				LUXEMBOURG	0	0					LUXEMBOURG	18	0					LUXEMBOURG	0	0	0	0	0.33	0.825	1.65							LUXEMBOURG	0.825	0.5375	0	0	0	0	0.5375	1
						MALTA	0	0				MALTA	122	0					MALTA	202	0					MALTA	0	0	0	0	0.33	0.825	1.65							MALTA	0.825	0.5375	0.24	0.0581818	0	0	0.595682	1
						NETHERLANDS	8073.5	1				NETHERLANDS	68972	5					NETHERLANDS	5119	4					NETHERLANDS	1	0.33	0	0	0.66	1.155	1.98							NETHERLANDS	1.155	0.7525	2.39	0.579393	4	0.424244	1.75614	2
						POLAND	166084	5				POLAND	2445	1					POLAND	1558	2					POLAND	5	1.65	5	1.65	3.63	4.125	4.95							POLAND	4.125	2.6875	2.56	0.620605	2	0.212122	3.52023	4
						PORTUGAL	0	0				PORTUGAL	8797	2					PORTUGAL	1951	2					PORTUGAL	0	0	0	0	0.33	0.825	1.65							PORTUGAL	0.825	0.5375	1.14	0.276363	2	0.212122	1.02599	2
						ROMANIA	0	0				ROMANIA	7248	2					ROMANIA	163	0					ROMANIA	0	0	5	1.65	1.98	2.475	3.3							ROMANIA	2.475	1.6125	1.38	0.334545	0	0	1.94704	2
						SLOVAKIA	12802	2				SLOVAKIA	0	0					SLOVAKIA	120	0					SLOVAKIA	2	0.66	1	0.33	1.32	1.815	2.64							SLOVAKIA	1.815	1.1825	0	0	0	0	1.1825	2
						SLOVENIA	0	0				SLOVENIA	1379	0					SLOVENIA	384	0					SLOVENIA	0	0	3	0.99	1.32	1.815	2.64							SLOVENIA	1.815	1.1825	0.24	0.0581818	0	0	1.24068	2
						SPAIN	269	0				SPAIN	41602	5					SPAIN	4871	4					SPAIN	0	0	0	0	0.33	0.825	1.65							SPAIN	0.825	0.5375	2.13	0.516363	4	0.424244	1.47811	2
						SWEDEN	0	0				SWEDEN	11341	3					SWEDEN	1275	1					SWEDEN	0	0	0	0	0.33	0.825	1.65							SWEDEN	0.825	0.5375	2.24	0.54303	1	0.106061	1.18659	2
						UNITED KINGDOM	0	0				UNITED KINGDOM	24841	4					UNITED KINGDOM	11961	5					UNITED KINGDOM	0	0	0	0	0.33	0.825	1.65							UNITED KINGDOM	0.825	0.5375	1.58	0.38303	5	0.530305	1.45083	2
							JENKS NATURAL BREAKS						JENKS NATURAL BREAKS							JENKS NATURAL BREAKS
							Risk score 0 <=	1883					Risk score 0 <=	1379						Risk score 0 <=	384						Weight P1	0.33	Weight P2	0.33	Weight P3	0.33									Weight TRUCKS	0.651515	Weight BOATS	0.242424	Weight PLANES	0.106061
							Risk score 1 <=	8073.5					Risk score 1 <=	3676						Risk score 1 <=	1275
							Risk score 2 <=	28714.7					Risk score 2 <=	9248						Risk score 2 <=	2276
							Risk score 3 <=	87811.5					Risk score 3 <=	15016						Risk score 3 <=	3124
							Risk score 4 <=	166084					Risk score 4 <=	24841						Risk score 4 <=	7300
							Risk score 5 <=	350892					Risk score 5 <=	68972						Risk score 5 <=	20093
						P2. Number of ways of a truck to arrive by road to an EU country from non-EU countries.						P5. Potential ASF-contaminated waste introduced by passenger ships (excluding cruises)
																										Waste from boats
						COUNTRY	No. OF THE ROADS CROSSING EU NATIONAL BOUNDARIES WITH NON-EU STATES	RISK VALUE				COUNTRY	INWARD No. OF PASSENGER SHIPS COMING FROM ASF-INFECTED COUNTRIES TO EU	RISK VALUE												COUNTRY	P4	P4 WEIGHTED	P5	P5 WEIGHTED	P6	P6 WEIGHTED	P7	P7 WEIGHTED	BOATS WASTE
						AUSTRIA	0	0				AUSTRIA		0												AUSTRIA	0	0	0	0	0	0	0	0	0
						BELGIUM	0	0				BELGIUM		0												BELGIUM	3	0.99	0	0	3	0.72	2	0.02	1.73
						BULGARIA	17	3				BULGARIA		0												BULGARIA	2	0.66	0	0	5	1.2	0	0	1.86
						CYPRUS	0	0				CYPRUS		0												CYPRUS	0	0	0	0	2	0.48	0	0	0.48
						CZECH R.	0	0				CZECH R.		0												CZECH R.	0	0	0	0	0	0	0	0	0
						DENMARK	0	0				DENMARK		0												DENMARK	1	0.33	0	0	5	1.2	5	0.05	1.58
						ESTONIA	7	2				ESTONIA		0												ESTONIA	0	0	0	0	4	0.96	3	0.03	0.99
						FINLAND	33	4				FINLAND	86	5												FINLAND	3	0.99	5	2.1	5	1.2	5	0.05	4.34
						FRANCE	0	0				FRANCE		0												FRANCE	5	1.65	0	0	2	0.48	0	0	2.13
						GERMANY	0	0				GERMANY		0												GERMANY	4	1.32	0	0	4	0.96	5	0.05	2.33
						GREECE	19	3				GREECE		0												GREECE	2	0.66	0	0	2	0.48	0	0	1.14
						HUNGARY	9	2				HUNGARY		0												HUNGARY	0	0	0	0	0	0	0	0	0
						IRELAND	0	0				IRELAND		0												IRELAND	1	0.33	0	0	1	0.24	2	0.02	0.59
						ITALY	0	0				ITALY		0												ITALY	5	1.65	0	0	2	0.48	0	0	2.13
						LATVIA	6	1				LATVIA		0												LATVIA	0	0	0	0	3	0.72	5	0.05	0.77
						LITHUANIA	33	4				LITHUANIA		0												LITHUANIA	2	0.66	0	0	5	1.2	4	0.04	1.9
						LUXEMBOURG	0	0				LUXEMBOURG		0												LUXEMBOURG	0	0	0	0	0	0	0	0	0
						MALTA	0	0				MALTA		0												MALTA	0	0	0	0	1	0.24	0	0	0.24
						NETHERLANDS	0	0				NETHERLANDS		0												NETHERLANDS	5	1.65	0	0	3	0.72	2	0.02	2.39
						POLAND	51	5				POLAND	3	3												POLAND	1	0.33	3	1.26	4	0.96	1	0.01	2.56
						PORTUGAL	0	0				PORTUGAL		0												PORTUGAL	2	0.66	0	0	2	0.48	0	0	1.14
						ROMANIA	59	5				ROMANIA		0												ROMANIA	2	0.66	0	0	3	0.72	0	0	1.38
						SLOVAKIA	4	1				SLOVAKIA		0												SLOVAKIA	0	0	0	0	0	0	0	0	0
						SLOVENIA	21	3				SLOVENIA		0												SLOVENIA	0	0	0	0	1	0.24	0	0	0.24
						SPAIN	0	0				SPAIN		0												SPAIN	5	1.65	0	0	2	0.48	0	0	2.13
						SWEDEN	0	0				SWEDEN		0												SWEDEN	3	0.99	0	0	5	1.2	5	0.05	2.24
						UNITED KINGDOM	0	0				UNITED KINGDOM		0												UNITED KINGDOM	4	1.32	0	0	1	0.24	2	0.02	1.58
							JENKS NATURAL BREAKS						JENKS NATURAL BREAKS
							Risk score 0 =	0					Risk score 0 <=	9													Weight P4	0.33	Weight P5	0.42	Weight P6	0.24	Weight P7	0.01
							Risk score 1 <=	6					Risk score 1 <=	37
							Risk score 2 <=	9					Risk score 2 <=	258
							Risk score 3 <=	21					Risk score 3 <=	522
							Risk score 4 <=	33					Risk score 4 <=	942
							Risk score 5 <=	59					Risk score 5 <=	1910
					P3. Returning trucks not properly disinfected							P6. Potential ASF-contaminated waste introduced by SSS movements
						BEST SCENARIO	MEDIUM SCENARIO	WORST SCENARIO				COUNTRY	%SHORT SEA SHIPPING IN BALTIC SEA	%SHORT SEA SHIPPING IN BLACK SEA	SHORT SEA SHIPPING IN RISK AREAS	RISK VALUE
					% NON DISINF.	0.1	0.25	0.5				AUSTRIA	0	0	0	0
					VALUE	1	2.5	5				BELGIUM	16.7049	1.70604	18.4109	3
												BULGARIA	0.176153	58.059	58.2352	5
												CYPRUS	0.566572	10.4006	10.9672	2
												CZECH R.	0	0	0	0
												DENMARK	51.4005	0.399061	51.7996	5
												ESTONIA	46.7346	0	46.7346	4
												FINLAND	61.7763	0.406514	62.1828	5
												FRANCE	5.69449	9.47884	15.1733	2
												GERMANY	50.3366	0.199387	50.536	4
												GREECE	0.743863	16.022	16.7659	2
												HUNGARY	0	0	0	0
												IRELAND	4.56506	0.0371376	4.6022	1
												ITALY	0.532201	13.3767	13.9089	2
												LATVIA	32.616	0.383621	32.9996	3
												LITHUANIA	61.4391	0.200756	61.6399	5
												LUXEMBOURG	0	0	0	0
												MALTA	0.166223	5.98404	6.15027	1
												NETHERLANDS	25.6588	2.79751	28.4563	3
												POLAND	38.6064	1.24135	39.8477	4
												PORTUGAL	4.89465	8.35956	13.2542	2
												ROMANIA	0.265628	31.5699	31.8355	3
												SLOVAKIA	0	0	0	0
												SLOVENIA	2.27829	5.85661	8.1349	1
												SPAIN	8.31934	8.25651	16.5758	2
												SWEDEN	60.5002	0.519108	61.0194	5
												UNITED KINGDOM	9.6208	0.749022	10.3698	1
															JENKS NATURAL BREAKS
															Risk score 0 <=	0
															Risk score 1 <=	10.967
															Risk score 2 <=	18.4109
															Risk score 3 <=	38.8477
															Risk score 4 <=	51.7996
															Risk score 5 <=	62.19
												P7. Cruise movements
												COUNTRY	No. CRUISE PASSENGERS	No. CRUISE SHIPS	SHIPS FROM RUSSIA	SHIPS FROM AFRICA	% RUSSIA/TOTAL	%AFRICA/TOTAL	SUM%CRUISES FROM AFFECTED AREAS	RISK SCORE
												AUSTRIA	0	0	0		0	0	0	0
												BELGIUM	94000	68.4632	4		5.84255	0	5.84255	2
												BULGARIA	21000	15.295	0		0	0	0	0
												CYPRUS	273000	198.835	0		0	0	0	0
												CZECH R.	0	0	0		0	0	0	0
												DENMARK	518000	377.276	146		38.6985	0	38.6985	5
												ESTONIA	417000	303.714	47		15.4751	0	15.4751	3
												FINLAND	365000	265.841	87		32.7263	0	32.7263	5
												FRANCE	1570000	1143.48	4	1	0.349809	0.0874522	0.437261	0
												GERMANY	454000	330.663	86		26.0084	0	26.0084	5
												GREECE	303000	220.685	0	2	0	0.906271	0.906271	0
												HUNGARY	0	0	0		0	0	0	0
												IRELAND	108000	78.6599	7		8.89907	0	8.89907	2
												ITALY	3574000	2603.06	5	6	0.192082	0.230498	0.42258	0
												LATVIA	67000	48.7983	19		38.9358	0	38.9358	5
												LITHUANIA	34000	24.7633	6		24.2294	0	24.2294	4
												LUXEMBOURG	0	0	0		0	0	0	0
												MALTA	428000	311.726	0		0	0	0	0
												NETHERLANDS	0	383	36		9.39948	0	9.39948	2
												POLAND	0	383	18		4.69974	0	4.69974	1
												PORTUGAL	0	383	4	2	1.04439	0.522193	1.56658	0
												ROMANIA	13000	9.46832	0		0	0	0	0
												SLOVAKIA	0	0	0		0	0	0	0
												SLOVENIA	25000	18.2083	0		0	0	0	0
												SPAIN	4685000	3412.24	13	5	0.380982	0.146531	0.527513	0
												SWEDEN	549000	399.854	132		33.012	0	33.012	5
												UNITED KINGDOM	691000	503.277	41	1	8.1466	0.198698	8.3453	2
																			JENKS NATURAL BREAKS
																			Risk score 0 <=	1.56658
																			Risk score 1 <=	5.84255
																			Risk score 2 <=	9.39948
																			Risk score 3 <=	15.4751
																			Risk score 4 <=	26.0084
																			Risk score 5 <=	38.9358

[truncated: 3 more sheets: INFO-wild boar , wild boar, OVERALL RESULTS]
